# Supplementary material for: BPR0C261, An Analogous of Microtubule Disrupting Agent D-24851 Enhances the Radiosensitivity of Human Non-Small Cell Lung Cancer Cells via p53-Dependent and p53-Independent Pathways
Source: Int J Mol Sci. 2022 Nov 15;23(22):14083. doi: 10.3390/ijms232214083 (PMC9692308; doi:10.3390/ijms232214083)
Supplement: Supplementary file 1 [file ijms-23-14083-s001.zip]

Archive with 1 entries (1 files):
- ijms-1905388-Supplementary Material S1.xlsx
