# Supplementary material for: BPR0C261, An Analogous of Microtubule Disrupting Agent D-24851 Enhances the Radiosensitivity of Human Non-Small Cell Lung Cancer Cells via p53-Dependent and p53-Independent Pathways
Source: Int J Mol Sci. 2022 Nov 15;23(22):14083. doi: 10.3390/ijms232214083 (PMC9692308; doi:10.3390/ijms232214083)
Supplement: Supplementary file 1 [file ijms-23-14083-s001.zip › ijms-1905388-Supplementary Material S1.xlsx]

## Sheet: A549
Colony # (control)																			The SF of BPR0C261 0.1μM = 0.368
Cells seeded	50	50	50	100	100	100	Plating efficiency (PE)							Control	Survival fraction (SF)		S.D.		Radiation (Gy)	SFR	SFR+D	SFR × SFD
0Gy	45	48	44	80	79	78	0.9	0.96	0.88	0.8	0.79	0.78	0Gy	0.851667	1	1	0.0727782		2Gy	0.482387	0.0821917	0.177422
2Gy	44	46	43	79	70	78	0.44	0.46	0.43	0.395	0.35	0.39	2Gy	0.410833	0.482387	0.482387	0.040052		4Gy	0.139432	0.0264188	0.0512832
4Gy	30	23	20	55	38	46	0.15	0.115	0.1	0.1375	0.095	0.115	4Gy	0.11875	0.139432	0.139432	0.0213161		6Gy	0.0432974	0.0056305	0.0159248
6Gy	18	12	15	23	27	37	0.045	0.03	0.0375	0.02875	0.03375	0.04625	6Gy	0.036875	0.0432974	0.0432974	0.00744773		8Gy	0.0159002	0.00195695	0.00584809
8Gy	11	11	12	18	18	26	0.01375	0.01375	0.015	0.01125	0.01125	0.01625	8Gy	0.0135417	0.0159002	0.0159002	0.0020026		10Gy	0.00324119	0.000305773	0.00119211
10Gy	6	1	6	10	10	7	0.00375	0.000625	0.00375	0.003125	0.003125	0.0021875	10Gy	0.00276042	0.00324119	0.00324119	0.0011927
Colony # (0.1M BPR0C261)
Cells seeded	50	50	50	100	100	100	Plating efficiency (PE)							0.1uM	Survival fraction (SF)		S.D.		The SF of BPR0C261 1μM = 0.305
0Gy	15	16	18	30	29	31	0.3	0.32	0.36	0.3	0.29	0.31	0Gy	0.313333	0.367906	1	0.0250333		Radiation (Gy)	SFR	SFR+D	SFR × SFD
2Gy	4	7	6	18	17	15	0.04	0.07	0.06	0.09	0.085	0.075	2Gy	0.07	0.0821917	0.26923	0.0181659		2Gy	0.482387	0.105675	0.147128
4Gy	5	3	5	11	11	6	0.025	0.015	0.025	0.0275	0.0275	0.015	4Gy	0.0225	0.0264188	0.0865384	0.00591608		4Gy	0.139432	0.0313111	0.0425269
6Gy	2	5	1	6	6	7	0.005	0.0125	0.0025	0.00875	6.25e-06	1.5625e-05	6Gy	0.00479531	0.0056305	0.0184435	0.00502181		6Gy	0.0432974	0.00758317	0.0132057
8Gy	2	1	2	1	4	1	0.0025	0.00125	0.0025	0.000625	0.0025	0.000625	8Gy	0.00166667	0.00195695	0.00641025	0.000940966		8Gy	0.0159002	0.00110078	0.00484956
10Gy	0	0	2	0	0	1	0	0	0.00125	0	0	0.0003125	10Gy	0.000260417	0.000305773	0.0010016	0.000500651		10Gy	0.00324119	0.000183502	0.000988564
Colony # (1M BPR0C261)
Cells seeded	50	50	50	100	100	100	Plating efficiency (PE)							1uM	Survival fraction (SF)		S.D.
0Gy	14	7	12	22	33	35	0.28	0.14	0.24	0.22	0.33	0.35	0Gy	0.26	0.305284	0.999999	0.077201
2Gy	10	7	10	20	23	11	0.1	0.07	0.1	0.1	0.115	0.055	2Gy	0.09	0.105675	0.287234	0.0225832
4Gy	8	6	6	12	6	6	0.04	0.03	0.03	0.03	0.015	0.015	4Gy	0.0266667	0.0313111	0.0851064	0.00983192
6Gy	4	2	3	4	5	4	0.01	0.005	0.0075	0.005	0.00625	0.005	6Gy	0.00645833	0.00758317	0.0206117	0.0020026
8Gy	1	0	2	1	1	1	0.00125	0	0.0025	0.000625	0.000625	0.000625	8Gy	0.0009375	0.00110078	0.00299202	0.000861503
10Gy	1	0	0	0	0	1	0.000625	0	0	0	0.0003125	1.95313e-07	10Gy	0.000156283	0.000183502	0.000498774	0.000261433
							0.328767	0.164383	0.2818	0.258317	0.387475	0.410959
							0.117417	0.0821917	0.117417	0.117417	0.135029	0.0645792
							0.0469667	0.035225	0.035225	0.035225	0.0176125	0.0176125
							0.0117417	0.00587084	0.00880626	0.00587084	0.00733855	0.00587084
							0.00146771	0	0.00293542	0.000733855	0.000733855	0.000733855
							0.000733855	0	0	0	0.000366927	2.2933e-07
							1.07694	0.538468	0.923088	0.846164	1.26925	1.34617	0.296931
							0.38462	0.269234	0.38462	0.38462	0.442313	0.211541	0.0868594
							0.153848	0.115386	0.115386	0.115386	0.057693	0.057693	0.0378155
							0.038462	0.019231	0.0288465	0.019231	0.0240387	0.019231	0.00770241
							0.00480775	0	0.0096155	0.00240387	0.00240387	0.00240387	0.00331351
							0.00240387	0	0	0	0.00120194	7.51211e-07	0.00100552

## Sheet: H1299
Colony # (control)																			SFD=	0.1uM = 0.504
Cells seeded	50	50	50	100	100	100	Plating efficiency (PE)							Control	Survival fraction (SF)		S.D.			SFR	SFR+D	SFR*SFD
0Gy	32	44	36	54	70	72	0.64	0.88	0.72	0.54	0.7	0.72	0Gy	0.7	1	1	0.111714		2Gy	0.991667	0.332548	0.4998
2Gy	66	79	84	113	132	130	0.66	0.79	0.84	0.565	0.66	0.65	2Gy	0.694167	0.991667	0.991667	0.101411		4Gy	0.648214	0.212265	0.3267
4Gy	118	109	98	151	153	135	0.59	0.545	0.49	0.3775	0.3825	0.3375	4Gy	0.45375	0.648214	0.648214	0.102576		6Gy	0.420238	0.0826005	0.2118
6Gy	149	151	114	210	196	178	0.3725	0.3775	0.285	0.2625	0.245	0.2225	6Gy	0.294167	0.420238	0.420238	0.0659103		8Gy	0.2375	0.0639743	0.1197
8Gy	144	152	152	237	227	236	0.18	0.19	0.19	0.148125	0.141875	0.1475	8Gy	0.16625	0.2375	0.2375	0.0227658		10Gy	0.0982887	0.0249117	0.0495375
10Gy	111	127	132	190	192	199	0.069375	0.079375	0.0825	0.059375	0.06	0.0621875	10Gy	0.0688021	0.0982887	0.0982887	0.010098
Colony # (0.1M BPR0C261)																			SFD=	1uM = 0.41190
Cells seeded	50	50	50	100	100	100	Plating efficiency (PE)							Average of PE	Survival fraction (SF)		S.D.			SFR	SFR+D	SFR*SFD
0Gy	17	19	21	33	31	34	0.34	0.38	0.42	0.33	0.31	0.34	0Gy	0.353333	0.504762	1	0.039833		2Gy	0.991667	0.355495	0.408468
2Gy	16	15	12	23	17	21	0.16	0.15	0.12	0.115	0.085	0.105	2Gy	0.1225	0.175	0.346699	0.0280624		4Gy	0.648214	0.20376	0.266999
4Gy	15	14	17	34	26	28	0.075	0.07	0.085	0.085	0.065	0.07	4Gy	0.075	0.107143	0.212265	0.0083666		6Gy	0.420238	0.0664748	0.173096
6Gy	23	13	18	35	27	32	0.0575	0.0325	0.045	0.04	7.1875e-05	4.0625e-05	6Gy	0.0291854	0.0416935	0.0826005	0.0239866		8Gy	0.2375	0.0357663	0.0978263
8Gy	19	21	23	39	26	26	0.02375	0.02625	0.02875	0.024375	0.01625	0.01625	8Gy	0.0226042	0.0322917	0.0639743	0.0052204		10Gy	0.0982887	0.0151736	0.0404851
10Gy	14	13	17	28	22	31	0.00875	0.008125	0.010625	0.00875	0.006875	0.0096875	10Gy	0.00880208	0.0125744	0.0249117	0.00128721
Colony # (1M BPR0C261)
Cells seeded	50	50	50	100	100	100	Plating efficiency (PE)							Average of PE	Survival fraction (SF)		S.D.
0Gy	19	21	16	18	21	22	0.38	0.42	0.32	0.18	0.21	0.22	0Gy	0.288333	0.411905	1.00001	0.0992807
2Gy	12	9	10	20	21	20	0.12	0.09	0.1	0.1	0.105	0.1	2Gy	0.1025	0.146429	0.355495	0.00987421
4Gy	15	8	15	21	19	25	0.075	0.04	0.075	0.0525	0.0475	0.0625	4Gy	0.05875	0.0839286	0.20376	0.0145559
6Gy	10	7	6	20	14	12	0.025	0.0175	0.015	0.025	0.0175	0.015	6Gy	0.0191667	0.027381	0.0664748	0.00465475
8Gy	10	7	5	20	18	17	0.0125	0.00875	0.00625	0.0125	0.01125	0.010625	8Gy	0.0103125	0.0147321	0.0357663	0.00242867
10Gy	4	4	8	13	22	17	0.0025	0.0025	0.005	0.0040625	0.006875	0.0053125	10Gy	0.004375	0.00625	0.0151736	0.00171163
							0.446184	0.49315	0.375734	0.21135	0.246575	0.258317
							0.1409	0.105675	0.117417	0.117417	0.123288	0.117417
							0.0880626	0.0469667	0.0880626	0.0616438	0.055773	0.0733855
							0.0293542	0.0205479	0.0176125	0.0293542	0.0205479	0.0176125
							0.0146771	0.010274	0.00733855	0.0146771	0.0132094	0.0124755
							0.00293542	0.00293542	0.00587084	0.00477006	0.0080724	0.00623777
							1.46156	1.6154	1.23078	0.692316	0.807702	0.846164	0.381854
							0.461544	0.346158	0.38462	0.38462	0.403851	0.38462	0.0379782
							0.288465	0.153848	0.288465	0.201925	0.182694	0.240387	0.055985
							0.096155	0.0673085	0.057693	0.096155	0.0673085	0.057693	0.0179031
							0.0480775	0.0336542	0.0240387	0.0480775	0.0432697	0.0408659	0.00934115
							0.0096155	0.0096155	0.019231	0.0156252	0.0264426	0.0204329	0.00658328
